# Supplementary material for: Coral responses to a repeat bleaching event in Mayotte in 2010
Source: PeerJ. 2018 Aug 2;6:e5305. doi: 10.7717/peerj.5305 (PMC6076987; doi:10.7717/peerj.5305)
Supplement: Supplemental Information 1 — Three worksheets provided, of coral cover, genera relative abundance and bleaching condition (by coral genus, size class and site) during the bleaching event of 2010 in Mayotte, Western Indian Ocean. [file peerj-06-5305-s001.xls]

## Sheet: Cover page
Coral responses to a repeat bleaching event in Mayotte in 2010
David O Obura1*, Lionel Bigot2 and Francesca Benzoni3
Supplementary material - raw data used in manuscript
Submitted to PeerJ		2018-03-01
Worksheet label		Explanation
1	Coral cover	Mean coral cover per site (with zones) recorded for Mayotte, 2010
2	Coral genera relative abundance	Relative abundance of coral genera obtained from estimates in 5 categories per site, aggregated to whole island (see methods)
3	Coral size class and condition	From 1 m wide belt transects of varying length, standardized to 100 m2. 23 selected genera in size classes, by bleaching category (see methods)

## Sheet: 1-coral cover
Coral cover at sites sampled in Mayotte, 2010
Used in fig. 3
Site	Zone	Geogr	Cover (%)
MA05	bank	NW	68.5
MA24	bank	NW	89
MA19	channel	E	27
MA12	double b	S	27.6
MA13	double b	S	47.6
MA01	fringe	N	41.5
MA02	fringe	N	14.2
MA09	fringe	NW	13
MA11	fringe	S	32.2
MA21	fringe	N	25.8
MA31	fringe	S	28.8
MA33	fringe	S	74.3
MA04	inner	N	43.8
MA06	inner	NW	72.6
MA07	inner	NW	41
MA17	inner	E	17.9
MA20	inner	N	48.2
MA23	inner	N	22.4
MA25	inner	N	36.4
MA34	inner	E	31.3
MA08	inner ba	NW	40.2
MA10	inner ba	NW	36.7
MA26	inner ba	NW	10.5
MA32	inner ba	S	90.3
MA03	outer ba	N	59.8
MA14	outer ba	E	48.4
MA15	outer ba	E	30.8
MA16	outer ba	E	75.2
MA18	outer ba	E	70.5
MA22	outer ba	N	42.8
MA27	outer ba	NW	30.7
MA28	outer ba	S	19.6
MA29	outer ba	S	20.2
MA30	outer ba	S	24.4

## Sheet: 2-genera relative abund
Coral genera, relative abundance
Used in fig. 4
genus	Reatve abundance (0-5)
Acropora	5
Porites	4.59481		Relative abundance (visual estimates)
Galaxea	4.1356
Favia	3.99922			Abundance
Echinopora	3.86416		5	Dominant
Fungia	3.83715		4	Abundant
Platygyra	3.73025		3	Common
Pocillopora	3.71475		2	Uncommon/Occasional
Pavona	3.64806		1	Rare
Leptoseris	3.62105		0	Absent
Echinophyllia	3.59404
Leptastrea	3.55805
Halomitra	3.53919
Lobophyllia	3.40861		Relative abundance by area of colonies is obtained from worksheet 3
Mycedium	3.35101
Goniastrea	3.32259
Pachyseris	3.31821
Montipora	3.26857
Coscinaraea	3.13351
Podabacea	3.10649
Hydnopohora	3.00804
Favites	2.95064
Herpolitha	2.87965
Merulina	2.84903
Seriatopora	2.84903
Diploastrea	2.8133
Cyphastrea	2.7477
Plesiastrea	2.7477
Goniopora	2.6467
Astreopora	2.61895
Oulophyllia	2.57605
Physogyra	2.54613
Plerogyra	2.50786
Oxypora	2.50541
Acanthastrea	2.48673
Montastrea	2.46959
Millepora	2.35069
Stylocoeniella	2.27825
Psammocora	2.0989
Isopora	1.99026
Tubastrea	1.92158
Gardineroseris	1.91434
Alveopora	1.89432
Symphillia	1.68875
Leptoria	1.53568
Blastomussa	1.38261
Pectinia	1.25575
Stylophora	1.19303
Turbinaria	1.1741
Madracis	1.15839
Crateratrea	1.04359
Tubipora	1.01661
Polyphyllia	0.962639
Caulastrea	0.928789
Cynarina	0.836553
Cycloseris	0.0969235
Euphyllia	0.0969235
Heliopora	0.0969235
Horastrea	0.0969235
Micromussa	0.0969235
Anacropora	#DIV/0!
Anomastrea	#DIV/0!
Astraeosmilia	#DIV/0!
Australomussa	#DIV/0!
Barabattoia	#DIV/0!
Coeloseris	#DIV/0!
Ctenactis	#DIV/0!
Culicia	#DIV/0!
Diaseris	#DIV/0!
Distichopora	#DIV/0!
Gyrosmilia	#DIV/0!
Heliofungia	#DIV/0!
Heteropsammia	#DIV/0!
Moseleya	#DIV/0!
Parasimplastrea	#DIV/0!
Poritipora	#DIV/0!
Pseudosiderastrea	#DIV/0!
Sandalolitha	#DIV/0!
Scolymia	#DIV/0!
Siderastrea	#DIV/0!
Stylaraea	#DIV/0!
Stylaster	#DIV/0!
Trachyphyllia	#DIV/0!
Zoopilus	mean
	sd
	factor
	Trans

## Sheet: 3-coral condition
Coral condition - 23 genera by size class and site
Mayotte 2010
Genus	sSzeclass	Site	Condition	Area (m2)		Condition categories
Acanthastrea	All	MA01	All	0		Normal
Acanthastrea	1-2'	MA01	All	0		pale
Acanthastrea	3-5'	MA01	All	0		bleached
Acanthastrea	6-10'	MA01	All	0		part dead
Acanthastrea	11-20'	MA01	All	0		dead
Acanthastrea	21-40'	MA01	All	0
Acanthastrea	41-80'	MA01	All	0
Acanthastrea	81-160'	MA01	All	0
Acanthastrea	161-320'	MA01	All	0
Acanthastrea	>320'	MA01	All	0
Acropora	All	MA01	All	6.2
Acropora	1-2'	MA01	All	0
Acropora	3-5'	MA01	All	0
Acropora	6-10'	MA01	All	0.3
Acropora	11-20'	MA01	All	1.8
Acropora	21-40'	MA01	All	4.2
Acropora	41-80'	MA01	All	0
Acropora	81-160'	MA01	All	0
Acropora	161-320'	MA01	All	0
Acropora	>320'	MA01	All	0
Coscinaraea	All	MA01	All	1.2
Coscinaraea	1-2'	MA01	All	0
Coscinaraea	3-5'	MA01	All	0
Coscinaraea	6-10'	MA01	All	0
Coscinaraea	11-20'	MA01	All	0.1
Coscinaraea	21-40'	MA01	All	1
Coscinaraea	41-80'	MA01	All	0
Coscinaraea	81-160'	MA01	All	0
Coscinaraea	161-320'	MA01	All	0
Coscinaraea	>320'	MA01	All	0
Echinopora	All	MA01	All	0.1
Echinopora	1-2'	MA01	All	0
Echinopora	3-5'	MA01	All	0
Echinopora	6-10'	MA01	All	0
Echinopora	11-20'	MA01	All	0.1
Echinopora	21-40'	MA01	All	0
Echinopora	41-80'	MA01	All	0
Echinopora	81-160'	MA01	All	0
Echinopora	161-320'	MA01	All	0
Echinopora	>320'	MA01	All	0
Favia	All	MA01	All	7.7
Favia	1-2'	MA01	All	0
Favia	3-5'	MA01	All	0
Favia	6-10'	MA01	All	0.1
Favia	11-20'	MA01	All	1.3
Favia	21-40'	MA01	All	2.1
Favia	41-80'	MA01	All	4.1
Favia	81-160'	MA01	All	0
Favia	161-320'	MA01	All	0
Favia	>320'	MA01	All	0
Favites	All	MA01	All	0
Favites	1-2'	MA01	All	0
Favites	3-5'	MA01	All	0
Favites	6-10'	MA01	All	0
Favites	11-20'	MA01	All	0
Favites	21-40'	MA01	All	0
Favites	41-80'	MA01	All	0
Favites	81-160'	MA01	All	0
Favites	161-320'	MA01	All	0
Favites	>320'	MA01	All	0
Fungia	All	MA01	All	1.1
Fungia	1-2'	MA01	All	0
Fungia	3-5'	MA01	All	0
Fungia	6-10'	MA01	All	0
Fungia	11-20'	MA01	All	1.1
Fungia	21-40'	MA01	All	0
Fungia	41-80'	MA01	All	0
Fungia	81-160'	MA01	All	0
Fungia	161-320'	MA01	All	0
Fungia	>320'	MA01	All	0
Galaxea	All	MA01	All	2.7
Galaxea	1-2'	MA01	All	0
Galaxea	3-5'	MA01	All	0.1
Galaxea	6-10'	MA01	All	0.1
Galaxea	11-20'	MA01	All	0.4
Galaxea	21-40'	MA01	All	0
Galaxea	41-80'	MA01	All	2.1
Galaxea	81-160'	MA01	All	0
Galaxea	161-320'	MA01	All	0
Galaxea	>320'	MA01	All	0
Goniastrea	All	MA01	All	0.3
Goniastrea	1-2'	MA01	All	0
Goniastrea	3-5'	MA01	All	0
Goniastrea	6-10'	MA01	All	0.1
Goniastrea	11-20'	MA01	All	0.1
Goniastrea	21-40'	MA01	All	0
Goniastrea	41-80'	MA01	All	0
Goniastrea	81-160'	MA01	All	0
Goniastrea	161-320'	MA01	All	0
Goniastrea	>320'	MA01	All	0
Hydnophora	All	MA01	All	0.5
Hydnophora	1-2'	MA01	All	0
Hydnophora	3-5'	MA01	All	0
Hydnophora	6-10'	MA01	All	0
Hydnophora	11-20'	MA01	All	0
Hydnophora	21-40'	MA01	All	0.5
Hydnophora	41-80'	MA01	All	0
Hydnophora	81-160'	MA01	All	0
Hydnophora	161-320'	MA01	All	0
Hydnophora	>320'	MA01	All	0
Leptastrea	All	MA01	All	0
Leptastrea	1-2'	MA01	All	0
Leptastrea	3-5'	MA01	All	0
Leptastrea	6-10'	MA01	All	0
Leptastrea	11-20'	MA01	All	0
Leptastrea	21-40'	MA01	All	0
Leptastrea	41-80'	MA01	All	0
Leptastrea	81-160'	MA01	All	0
Leptastrea	161-320'	MA01	All	0
Leptastrea	>320'	MA01	All	0
Lobophyllia	All	MA01	All	5.6
Lobophyllia	1-2'	MA01	All	0
Lobophyllia	3-5'	MA01	All	0
Lobophyllia	6-10'	MA01	All	0
Lobophyllia	11-20'	MA01	All	0.4
Lobophyllia	21-40'	MA01	All	3.1
Lobophyllia	41-80'	MA01	All	2.1
Lobophyllia	81-160'	MA01	All	0
Lobophyllia	161-320'	MA01	All	0
Lobophyllia	>320'	MA01	All	0
Montipora	All	MA01	All	0
Montipora	1-2'	MA01	All	0
Montipora	3-5'	MA01	All	0
Montipora	6-10'	MA01	All	0
Montipora	11-20'	MA01	All	0
Montipora	21-40'	MA01	All	0
Montipora	41-80'	MA01	All	0
Montipora	81-160'	MA01	All	0
Montipora	161-320'	MA01	All	0
Montipora	>320'	MA01	All	0
Oxypora	All	MA01	All	0
Oxypora	1-2'	MA01	All	0
Oxypora	3-5'	MA01	All	0
Oxypora	6-10'	MA01	All	0
Oxypora	11-20'	MA01	All	0
Oxypora	21-40'	MA01	All	0
Oxypora	41-80'	MA01	All	0
Oxypora	81-160'	MA01	All	0
Oxypora	161-320'	MA01	All	0
Oxypora	>320'	MA01	All	0
Pavona	All	MA01	All	0.1
Pavona	1-2'	MA01	All	0
Pavona	3-5'	MA01	All	0
Pavona	6-10'	MA01	All	0
Pavona	11-20'	MA01	All	0.1
Pavona	21-40'	MA01	All	0
Pavona	41-80'	MA01	All	0
Pavona	81-160'	MA01	All	0
Pavona	161-320'	MA01	All	0
Pavona	>320'	MA01	All	0
Platygyra	All	MA01	All	1.2
Platygyra	1-2'	MA01	All	0
Platygyra	3-5'	MA01	All	0
Platygyra	6-10'	MA01	All	0
Platygyra	11-20'	MA01	All	0.1
Platygyra	21-40'	MA01	All	1
Platygyra	41-80'	MA01	All	0
Platygyra	81-160'	MA01	All	0
Platygyra	161-320'	MA01	All	0
Platygyra	>320'	MA01	All	0
Plerogyra	All	MA01	All	0
Plerogyra	1-2'	MA01	All	0
Plerogyra	3-5'	MA01	All	0
Plerogyra	6-10'	MA01	All	0
Plerogyra	11-20'	MA01	All	0
Plerogyra	21-40'	MA01	All	0
Plerogyra	41-80'	MA01	All	0
Plerogyra	81-160'	MA01	All	0
Plerogyra	161-320'	MA01	All	0
Plerogyra	>320'	MA01	All	0
Pocillopora	All	MA01	All	0
Pocillopora	1-2'	MA01	All	0
Pocillopora	3-5'	MA01	All	0
Pocillopora	6-10'	MA01	All	0
Pocillopora	11-20'	MA01	All	0
Pocillopora	21-40'	MA01	All	0
Pocillopora	41-80'	MA01	All	0
Pocillopora	81-160'	MA01	All	0
Pocillopora	161-320'	MA01	All	0
Pocillopora	>320'	MA01	All	0
Porites (m)	All	MA01	All	10.2
Porites (m)	1-2'	MA01	All	0
Porites (m)	3-5'	MA01	All	0
Porites (m)	6-10'	MA01	All	0
Porites (m)	11-20'	MA01	All	0.4
Porites (m)	21-40'	MA01	All	1.6
Porites (m)	41-80'	MA01	All	8.2
Porites (m)	81-160'	MA01	All	0
Porites (m)	161-320'	MA01	All	0
Porites (m)	>320'	MA01	All	0
Porites (b)	All	MA01	All	2
Porites (b)	1-2'	MA01	All	0
Porites (b)	3-5'	MA01	All	0
Porites (b)	6-10'	MA01	All	0.3
Porites (b)	11-20'	MA01	All	0.7
Porites (b)	21-40'	MA01	All	1
Porites (b)	41-80'	MA01	All	0
Porites (b)	81-160'	MA01	All	0
Porites (b)	161-320'	MA01	All	0
Porites (b)	>320'	MA01	All	0
Seriatopora	All	MA01	All	2.7
Seriatopora	1-2'	MA01	All	0
Seriatopora	3-5'	MA01	All	0.1
Seriatopora	6-10'	MA01	All	0.4
Seriatopora	11-20'	MA01	All	0.7
Seriatopora	21-40'	MA01	All	1.6
Seriatopora	41-80'	MA01	All	0
Seriatopora	81-160'	MA01	All	0
Seriatopora	161-320'	MA01	All	0
Seriatopora	>320'	MA01	All	0
Stylophora	All	MA01	All	0
Stylophora	1-2'	MA01	All	0
Stylophora	3-5'	MA01	All	0
Stylophora	6-10'	MA01	All	0
Stylophora	11-20'	MA01	All	0
Stylophora	21-40'	MA01	All	0
Stylophora	41-80'	MA01	All	0
Stylophora	81-160'	MA01	All	0
Stylophora	161-320'	MA01	All	0
Stylophora	>320'	MA01	All	0
Turbinaria	All	MA01	All	0
Turbinaria	1-2'	MA01	All	0
Turbinaria	3-5'	MA01	All	0
Turbinaria	6-10'	MA01	All	0
Turbinaria	11-20'	MA01	All	0
Turbinaria	21-40'	MA01	All	0
Turbinaria	41-80'	MA01	All	0
Turbinaria	81-160'	MA01	All	0
Turbinaria	161-320'	MA01	All	0
Turbinaria	>320'	MA01	All	0
Acanthastrea	All	MA02	All	0
Acanthastrea	1-2'	MA02	All	0
Acanthastrea	3-5'	MA02	All	0
Acanthastrea	6-10'	MA02	All	0
Acanthastrea	11-20'	MA02	All	0
Acanthastrea	21-40'	MA02	All	0
Acanthastrea	41-80'	MA02	All	0
Acanthastrea	81-160'	MA02	All	0
Acanthastrea	161-320'	MA02	All	0
Acanthastrea	>320'	MA02	All	0
Acropora	All	MA02	All	0.8
Acropora	1-2'	MA02	All	0
Acropora	3-5'	MA02	All	0
Acropora	6-10'	MA02	All	0
Acropora	11-20'	MA02	All	0.1
Acropora	21-40'	MA02	All	0.1
Acropora	41-80'	MA02	All	0.6
Acropora	81-160'	MA02	All	0
Acropora	161-320'	MA02	All	0
Acropora	>320'	MA02	All	0
Coscinaraea	All	MA02	All	0
Coscinaraea	1-2'	MA02	All	0
Coscinaraea	3-5'	MA02	All	0
Coscinaraea	6-10'	MA02	All	0
Coscinaraea	11-20'	MA02	All	0
Coscinaraea	21-40'	MA02	All	0
Coscinaraea	41-80'	MA02	All	0
Coscinaraea	81-160'	MA02	All	0
Coscinaraea	161-320'	MA02	All	0
Coscinaraea	>320'	MA02	All	0
Echinopora	All	MA02	All	0.4
Echinopora	1-2'	MA02	All	0
Echinopora	3-5'	MA02	All	0
Echinopora	6-10'	MA02	All	0
Echinopora	11-20'	MA02	All	0.1
Echinopora	21-40'	MA02	All	0.3
Echinopora	41-80'	MA02	All	0
Echinopora	81-160'	MA02	All	0
Echinopora	161-320'	MA02	All	0
Echinopora	>320'	MA02	All	0
Favia	All	MA02	All	4.4
Favia	1-2'	MA02	All	0
Favia	3-5'	MA02	All	0
Favia	6-10'	MA02	All	0.1
Favia	11-20'	MA02	All	0.5
Favia	21-40'	MA02	All	2
Favia	41-80'	MA02	All	1.7
Favia	81-160'	MA02	All	0
Favia	161-320'	MA02	All	0
Favia	>320'	MA02	All	0
Favites	All	MA02	All	0
Favites	1-2'	MA02	All	0
Favites	3-5'	MA02	All	0
Favites	6-10'	MA02	All	0
Favites	11-20'	MA02	All	0
Favites	21-40'	MA02	All	0
Favites	41-80'	MA02	All	0
Favites	81-160'	MA02	All	0
Favites	161-320'	MA02	All	0
Favites	>320'	MA02	All	0
Fungia	All	MA02	All	0
Fungia	1-2'	MA02	All	0
Fungia	3-5'	MA02	All	0
Fungia	6-10'	MA02	All	0
Fungia	11-20'	MA02	All	0
Fungia	21-40'	MA02	All	0
Fungia	41-80'	MA02	All	0
Fungia	81-160'	MA02	All	0
Fungia	161-320'	MA02	All	0
Fungia	>320'	MA02	All	0
Galaxea	All	MA02	All	1.8
Galaxea	1-2'	MA02	All	0
Galaxea	3-5'	MA02	All	0
Galaxea	6-10'	MA02	All	0.1
Galaxea	11-20'	MA02	All	0.3
Galaxea	21-40'	MA02	All	0.7
Galaxea	41-80'	MA02	All	0.6
Galaxea	81-160'	MA02	All	0
Galaxea	161-320'	MA02	All	0
Galaxea	>320'	MA02	All	0
Goniastrea	All	MA02	All	0.2
Goniastrea	1-2'	MA02	All	0
Goniastrea	3-5'	MA02	All	0
Goniastrea	6-10'	MA02	All	0
Goniastrea	11-20'	MA02	All	0.1
Goniastrea	21-40'	MA02	All	0.1
Goniastrea	41-80'	MA02	All	0
Goniastrea	81-160'	MA02	All	0
Goniastrea	161-320'	MA02	All	0
Goniastrea	>320'	MA02	All	0
Hydnophora	All	MA02	All	2.8
Hydnophora	1-2'	MA02	All	0
Hydnophora	3-5'	MA02	All	0
Hydnophora	6-10'	MA02	All	0.3
Hydnophora	11-20'	MA02	All	0.1
Hydnophora	21-40'	MA02	All	0.1
Hydnophora	41-80'	MA02	All	0
Hydnophora	81-160'	MA02	All	2.3
Hydnophora	161-320'	MA02	All	0
Hydnophora	>320'	MA02	All	0
Leptastrea	All	MA02	All	0
Leptastrea	1-2'	MA02	All	0
Leptastrea	3-5'	MA02	All	0
Leptastrea	6-10'	MA02	All	0
Leptastrea	11-20'	MA02	All	0
Leptastrea	21-40'	MA02	All	0
Leptastrea	41-80'	MA02	All	0
Leptastrea	81-160'	MA02	All	0
Leptastrea	161-320'	MA02	All	0
Leptastrea	>320'	MA02	All	0
Lobophyllia	All	MA02	All	1.1
Lobophyllia	1-2'	MA02	All	0
Lobophyllia	3-5'	MA02	All	0
Lobophyllia	6-10'	MA02	All	0.1
Lobophyllia	11-20'	MA02	All	0
Lobophyllia	21-40'	MA02	All	0.4
Lobophyllia	41-80'	MA02	All	0.6
Lobophyllia	81-160'	MA02	All	0
Lobophyllia	161-320'	MA02	All	0
Lobophyllia	>320'	MA02	All	0
Montipora	All	MA02	All	0
Montipora	1-2'	MA02	All	0
Montipora	3-5'	MA02	All	0
Montipora	6-10'	MA02	All	0
Montipora	11-20'	MA02	All	0
Montipora	21-40'	MA02	All	0
Montipora	41-80'	MA02	All	0
Montipora	81-160'	MA02	All	0
Montipora	161-320'	MA02	All	0
Montipora	>320'	MA02	All	0
Oxypora	All	MA02	All	0
Oxypora	1-2'	MA02	All	0
Oxypora	3-5'	MA02	All	0
Oxypora	6-10'	MA02	All	0
Oxypora	11-20'	MA02	All	0
Oxypora	21-40'	MA02	All	0
Oxypora	41-80'	MA02	All	0
Oxypora	81-160'	MA02	All	0
Oxypora	161-320'	MA02	All	0
Oxypora	>320'	MA02	All	0
Pavona	All	MA02	All	0
Pavona	1-2'	MA02	All	0
Pavona	3-5'	MA02	All	0
Pavona	6-10'	MA02	All	0
Pavona	11-20'	MA02	All	0
Pavona	21-40'	MA02	All	0
Pavona	41-80'	MA02	All	0
Pavona	81-160'	MA02	All	0
Pavona	161-320'	MA02	All	0
Pavona	>320'	MA02	All	0
Platygyra	All	MA02	All	1.5
Platygyra	1-2'	MA02	All	0
Platygyra	3-5'	MA02	All	0
Platygyra	6-10'	MA02	All	0.3
Platygyra	11-20'	MA02	All	0.6
Platygyra	21-40'	MA02	All	0.7
Platygyra	41-80'	MA02	All	0
Platygyra	81-160'	MA02	All	0
Platygyra	161-320'	MA02	All	0
Platygyra	>320'	MA02	All	0
Plerogyra	All	MA02	All	0
Plerogyra	1-2'	MA02	All	0
Plerogyra	3-5'	MA02	All	0
Plerogyra	6-10'	MA02	All	0
Plerogyra	11-20'	MA02	All	0
Plerogyra	21-40'	MA02	All	0
Plerogyra	41-80'	MA02	All	0
Plerogyra	81-160'	MA02	All	0
Plerogyra	161-320'	MA02	All	0
Plerogyra	>320'	MA02	All	0
Pocillopora	All	MA02	All	0
Pocillopora	1-2'	MA02	All	0
Pocillopora	3-5'	MA02	All	0
Pocillopora	6-10'	MA02	All	0
Pocillopora	11-20'	MA02	All	0
Pocillopora	21-40'	MA02	All	0
Pocillopora	41-80'	MA02	All	0
Pocillopora	81-160'	MA02	All	0
Pocillopora	161-320'	MA02	All	0
Pocillopora	>320'	MA02	All	0
Porites (m)	All	MA02	All	0.7
Porites (m)	1-2'	MA02	All	0
Porites (m)	3-5'	MA02	All	0
Porites (m)	6-10'	MA02	All	0
Porites (m)	11-20'	MA02	All	0.2
Porites (m)	21-40'	MA02	All	0.4
Porites (m)	41-80'	MA02	All	0
Porites (m)	81-160'	MA02	All	0
Porites (m)	161-320'	MA02	All	0
Porites (m)	>320'	MA02	All	0
Porites (b)	All	MA02	All	0.4
Porites (b)	1-2'	MA02	All	0
Porites (b)	3-5'	MA02	All	0
Porites (b)	6-10'	MA02	All	0
Porites (b)	11-20'	MA02	All	0.2
Porites (b)	21-40'	MA02	All	0.1
Porites (b)	41-80'	MA02	All	0
Porites (b)	81-160'	MA02	All	0
Porites (b)	161-320'	MA02	All	0
Porites (b)	>320'	MA02	All	0
Seriatopora	All	MA02	All	0.1
Seriatopora	1-2'	MA02	All	0
Seriatopora	3-5'	MA02	All	0
Seriatopora	6-10'	MA02	All	0
Seriatopora	11-20'	MA02	All	0.1
Seriatopora	21-40'	MA02	All	0
Seriatopora	41-80'	MA02	All	0
Seriatopora	81-160'	MA02	All	0
Seriatopora	161-320'	MA02	All	0
Seriatopora	>320'	MA02	All	0
Stylophora	All	MA02	All	0
Stylophora	1-2'	MA02	All	0
Stylophora	3-5'	MA02	All	0
Stylophora	6-10'	MA02	All	0
Stylophora	11-20'	MA02	All	0
Stylophora	21-40'	MA02	All	0
Stylophora	41-80'	MA02	All	0
Stylophora	81-160'	MA02	All	0
Stylophora	161-320'	MA02	All	0
Stylophora	>320'	MA02	All	0
Turbinaria	All	MA02	All	0
Turbinaria	1-2'	MA02	All	0
Turbinaria	3-5'	MA02	All	0
Turbinaria	6-10'	MA02	All	0
Turbinaria	11-20'	MA02	All	0
Turbinaria	21-40'	MA02	All	0
Turbinaria	41-80'	MA02	All	0
Turbinaria	81-160'	MA02	All	0
Turbinaria	161-320'	MA02	All	0
Turbinaria	>320'	MA02	All	0
Acanthastrea	All	MA03	All	0
Acanthastrea	1-2'	MA03	All	0
Acanthastrea	3-5'	MA03	All	0
Acanthastrea	6-10'	MA03	All	0
Acanthastrea	11-20'	MA03	All	0
Acanthastrea	21-40'	MA03	All	0
Acanthastrea	41-80'	MA03	All	0
Acanthastrea	81-160'	MA03	All	0
Acanthastrea	161-320'	MA03	All	0
Acanthastrea	>320'	MA03	All	0
Acropora	All	MA03	All	46.8
Acropora	1-2'	MA03	All	0
Acropora	3-5'	MA03	All	0.5
Acropora	6-10'	MA03	All	2.2
Acropora	11-20'	MA03	All	2.9
Acropora	21-40'	MA03	All	6.6
Acropora	41-80'	MA03	All	4.4
Acropora	81-160'	MA03	All	30.2
Acropora	161-320'	MA03	All	0
Acropora	>320'	MA03	All	0
Coscinaraea	All	MA03	All	0.1
Coscinaraea	1-2'	MA03	All	0
Coscinaraea	3-5'	MA03	All	0
Coscinaraea	6-10'	MA03	All	0
Coscinaraea	11-20'	MA03	All	0.1
Coscinaraea	21-40'	MA03	All	0
Coscinaraea	41-80'	MA03	All	0
Coscinaraea	81-160'	MA03	All	0
Coscinaraea	161-320'	MA03	All	0
Coscinaraea	>320'	MA03	All	0
Echinopora	All	MA03	All	0.2
Echinopora	1-2'	MA03	All	0
Echinopora	3-5'	MA03	All	0
Echinopora	6-10'	MA03	All	0
Echinopora	11-20'	MA03	All	0.2
Echinopora	21-40'	MA03	All	0
Echinopora	41-80'	MA03	All	0
Echinopora	81-160'	MA03	All	0
Echinopora	161-320'	MA03	All	0
Echinopora	>320'	MA03	All	0
Favia	All	MA03	All	0.3
Favia	1-2'	MA03	All	0
Favia	3-5'	MA03	All	0
Favia	6-10'	MA03	All	0.1
Favia	11-20'	MA03	All	0.2
Favia	21-40'	MA03	All	0
Favia	41-80'	MA03	All	0
Favia	81-160'	MA03	All	0
Favia	161-320'	MA03	All	0
Favia	>320'	MA03	All	0
Favites	All	MA03	All	0.2
Favites	1-2'	MA03	All	0
Favites	3-5'	MA03	All	0
Favites	6-10'	MA03	All	0.1
Favites	11-20'	MA03	All	0.1
Favites	21-40'	MA03	All	0
Favites	41-80'	MA03	All	0
Favites	81-160'	MA03	All	0
Favites	161-320'	MA03	All	0
Favites	>320'	MA03	All	0
Fungia	All	MA03	All	0.4
Fungia	1-2'	MA03	All	0
Fungia	3-5'	MA03	All	0
Fungia	6-10'	MA03	All	0.1
Fungia	11-20'	MA03	All	0.3
Fungia	21-40'	MA03	All	0
Fungia	41-80'	MA03	All	0
Fungia	81-160'	MA03	All	0
Fungia	161-320'	MA03	All	0
Fungia	>320'	MA03	All	0
Galaxea	All	MA03	All	1
Galaxea	1-2'	MA03	All	0
Galaxea	3-5'	MA03	All	0.1
Galaxea	6-10'	MA03	All	0.3
Galaxea	11-20'	MA03	All	0.7
Galaxea	21-40'	MA03	All	0
Galaxea	41-80'	MA03	All	0
Galaxea	81-160'	MA03	All	0
Galaxea	161-320'	MA03	All	0
Galaxea	>320'	MA03	All	0
Goniastrea	All	MA03	All	0.9
Goniastrea	1-2'	MA03	All	0
Goniastrea	3-5'	MA03	All	0.1
Goniastrea	6-10'	MA03	All	0.4
Goniastrea	11-20'	MA03	All	0.4
Goniastrea	21-40'	MA03	All	0
Goniastrea	41-80'	MA03	All	0
Goniastrea	81-160'	MA03	All	0
Goniastrea	161-320'	MA03	All	0
Goniastrea	>320'	MA03	All	0
Hydnophora	All	MA03	All	0
Hydnophora	1-2'	MA03	All	0
Hydnophora	3-5'	MA03	All	0
Hydnophora	6-10'	MA03	All	0
Hydnophora	11-20'	MA03	All	0
Hydnophora	21-40'	MA03	All	0
Hydnophora	41-80'	MA03	All	0
Hydnophora	81-160'	MA03	All	0
Hydnophora	161-320'	MA03	All	0
Hydnophora	>320'	MA03	All	0
Leptastrea	All	MA03	All	0.7
Leptastrea	1-2'	MA03	All	0
Leptastrea	3-5'	MA03	All	0.1
Leptastrea	6-10'	MA03	All	0.3
Leptastrea	11-20'	MA03	All	0.4
Leptastrea	21-40'	MA03	All	0
Leptastrea	41-80'	MA03	All	0
Leptastrea	81-160'	MA03	All	0
Leptastrea	161-320'	MA03	All	0
Leptastrea	>320'	MA03	All	0
Lobophyllia	All	MA03	All	0
Lobophyllia	1-2'	MA03	All	0
Lobophyllia	3-5'	MA03	All	0
Lobophyllia	6-10'	MA03	All	0
Lobophyllia	11-20'	MA03	All	0
Lobophyllia	21-40'	MA03	All	0
Lobophyllia	41-80'	MA03	All	0
Lobophyllia	81-160'	MA03	All	0
Lobophyllia	161-320'	MA03	All	0
Lobophyllia	>320'	MA03	All	0
Montipora	All	MA03	All	1.4
Montipora	1-2'	MA03	All	0
Montipora	3-5'	MA03	All	0
Montipora	6-10'	MA03	All	0.3
Montipora	11-20'	MA03	All	0.3
Montipora	21-40'	MA03	All	0.8
Montipora	41-80'	MA03	All	0
Montipora	81-160'	MA03	All	0
Montipora	161-320'	MA03	All	0
Montipora	>320'	MA03	All	0
Oxypora	All	MA03	All	0
Oxypora	1-2'	MA03	All	0
Oxypora	3-5'	MA03	All	0
Oxypora	6-10'	MA03	All	0
Oxypora	11-20'	MA03	All	0
Oxypora	21-40'	MA03	All	0
Oxypora	41-80'	MA03	All	0
Oxypora	81-160'	MA03	All	0
Oxypora	161-320'	MA03	All	0
Oxypora	>320'	MA03	All	0
Pavona	All	MA03	All	1.5
Pavona	1-2'	MA03	All	0
Pavona	3-5'	MA03	All	0
Pavona	6-10'	MA03	All	0.8
Pavona	11-20'	MA03	All	0.6
Pavona	21-40'	MA03	All	0
Pavona	41-80'	MA03	All	0
Pavona	81-160'	MA03	All	0
Pavona	161-320'	MA03	All	0
Pavona	>320'	MA03	All	0
Platygyra	All	MA03	All	0.1
Platygyra	1-2'	MA03	All	0
Platygyra	3-5'	MA03	All	0
Platygyra	6-10'	MA03	All	0
Platygyra	11-20'	MA03	All	0.1
Platygyra	21-40'	MA03	All	0
Platygyra	41-80'	MA03	All	0
Platygyra	81-160'	MA03	All	0
Platygyra	161-320'	MA03	All	0
Platygyra	>320'	MA03	All	0
Plerogyra	All	MA03	All	0
Plerogyra	1-2'	MA03	All	0
Plerogyra	3-5'	MA03	All	0
Plerogyra	6-10'	MA03	All	0
Plerogyra	11-20'	MA03	All	0
Plerogyra	21-40'	MA03	All	0
Plerogyra	41-80'	MA03	All	0
Plerogyra	81-160'	MA03	All	0
Plerogyra	161-320'	MA03	All	0
Plerogyra	>320'	MA03	All	0
Pocillopora	All	MA03	All	5
Pocillopora	1-2'	MA03	All	0
Pocillopora	3-5'	MA03	All	0.1
Pocillopora	6-10'	MA03	All	0.3
Pocillopora	11-20'	MA03	All	1.6
Pocillopora	21-40'	MA03	All	3
Pocillopora	41-80'	MA03	All	0
Pocillopora	81-160'	MA03	All	0
Pocillopora	161-320'	MA03	All	0
Pocillopora	>320'	MA03	All	0
Porites (m)	All	MA03	All	0.7
Porites (m)	1-2'	MA03	All	0
Porites (m)	3-5'	MA03	All	0
Porites (m)	6-10'	MA03	All	0.2
Porites (m)	11-20'	MA03	All	0.3
Porites (m)	21-40'	MA03	All	0.3
Porites (m)	41-80'	MA03	All	0
Porites (m)	81-160'	MA03	All	0
Porites (m)	161-320'	MA03	All	0
Porites (m)	>320'	MA03	All	0
Porites (b)	All	MA03	All	0.3
Porites (b)	1-2'	MA03	All	0
Porites (b)	3-5'	MA03	All	0
Porites (b)	6-10'	MA03	All	0
Porites (b)	11-20'	MA03	All	0.1
Porites (b)	21-40'	MA03	All	0.3
Porites (b)	41-80'	MA03	All	0
Porites (b)	81-160'	MA03	All	0
Porites (b)	161-320'	MA03	All	0
Porites (b)	>320'	MA03	All	0
Seriatopora	All	MA03	All	0
Seriatopora	1-2'	MA03	All	0
Seriatopora	3-5'	MA03	All	0
Seriatopora	6-10'	MA03	All	0
Seriatopora	11-20'	MA03	All	0
Seriatopora	21-40'	MA03	All	0
Seriatopora	41-80'	MA03	All	0
Seriatopora	81-160'	MA03	All	0
Seriatopora	161-320'	MA03	All	0
Seriatopora	>320'	MA03	All	0
Stylophora	All	MA03	All	0
Stylophora	1-2'	MA03	All	0
Stylophora	3-5'	MA03	All	0
Stylophora	6-10'	MA03	All	0
Stylophora	11-20'	MA03	All	0
Stylophora	21-40'	MA03	All	0
Stylophora	41-80'	MA03	All	0
Stylophora	81-160'	MA03	All	0
Stylophora	161-320'	MA03	All	0
Stylophora	>320'	MA03	All	0
Turbinaria	All	MA03	All	0
Turbinaria	1-2'	MA03	All	0
Turbinaria	3-5'	MA03	All	0
Turbinaria	6-10'	MA03	All	0
Turbinaria	11-20'	MA03	All	0
Turbinaria	21-40'	MA03	All	0
Turbinaria	41-80'	MA03	All	0
Turbinaria	81-160'	MA03	All	0
Turbinaria	161-320'	MA03	All	0
Turbinaria	>320'	MA03	All	0
Acanthastrea	All	MA04	All	0.1
Acanthastrea	1-2'	MA04	All	0
Acanthastrea	3-5'	MA04	All	0
Acanthastrea	6-10'	MA04	All	0
Acanthastrea	11-20'	MA04	All	0.1
Acanthastrea	21-40'	MA04	All	0
Acanthastrea	41-80'	MA04	All	0
Acanthastrea	81-160'	MA04	All	0
Acanthastrea	161-320'	MA04	All	0
Acanthastrea	>320'	MA04	All	0
Acropora	All	MA04	All	12.3
Acropora	1-2'	MA04	All	0
Acropora	3-5'	MA04	All	0
Acropora	6-10'	MA04	All	0.2
Acropora	11-20'	MA04	All	0.4
Acropora	21-40'	MA04	All	1.6
Acropora	41-80'	MA04	All	4.3
Acropora	81-160'	MA04	All	5.7
Acropora	161-320'	MA04	All	0
Acropora	>320'	MA04	All	0
Coscinaraea	All	MA04	All	0
Coscinaraea	1-2'	MA04	All	0
Coscinaraea	3-5'	MA04	All	0
Coscinaraea	6-10'	MA04	All	0
Coscinaraea	11-20'	MA04	All	0
Coscinaraea	21-40'	MA04	All	0
Coscinaraea	41-80'	MA04	All	0
Coscinaraea	81-160'	MA04	All	0
Coscinaraea	161-320'	MA04	All	0
Coscinaraea	>320'	MA04	All	0
Echinopora	All	MA04	All	1.3
Echinopora	1-2'	MA04	All	0
Echinopora	3-5'	MA04	All	0
Echinopora	6-10'	MA04	All	0
Echinopora	11-20'	MA04	All	0.2
Echinopora	21-40'	MA04	All	0.4
Echinopora	41-80'	MA04	All	0.7
Echinopora	81-160'	MA04	All	0
Echinopora	161-320'	MA04	All	0
Echinopora	>320'	MA04	All	0
Favia	All	MA04	All	0.5
Favia	1-2'	MA04	All	0
Favia	3-5'	MA04	All	0
Favia	6-10'	MA04	All	0.1
Favia	11-20'	MA04	All	0.2
Favia	21-40'	MA04	All	0.2
Favia	41-80'	MA04	All	0
Favia	81-160'	MA04	All	0
Favia	161-320'	MA04	All	0
Favia	>320'	MA04	All	0
Favites	All	MA04	All	0.2
Favites	1-2'	MA04	All	0
Favites	3-5'	MA04	All	0
Favites	6-10'	MA04	All	0
Favites	11-20'	MA04	All	0
Favites	21-40'	MA04	All	0.2
Favites	41-80'	MA04	All	0
Favites	81-160'	MA04	All	0
Favites	161-320'	MA04	All	0
Favites	>320'	MA04	All	0
Fungia	All	MA04	All	0.7
Fungia	1-2'	MA04	All	0
Fungia	3-5'	MA04	All	0
Fungia	6-10'	MA04	All	0.2
Fungia	11-20'	MA04	All	0.5
Fungia	21-40'	MA04	All	0
Fungia	41-80'	MA04	All	0
Fungia	81-160'	MA04	All	0
Fungia	161-320'	MA04	All	0
Fungia	>320'	MA04	All	0
Galaxea	All	MA04	All	21.1
Galaxea	1-2'	MA04	All	0
Galaxea	3-5'	MA04	All	0.2
Galaxea	6-10'	MA04	All	1.1
Galaxea	11-20'	MA04	All	2.5
Galaxea	21-40'	MA04	All	3.1
Galaxea	41-80'	MA04	All	2.9
Galaxea	81-160'	MA04	All	0
Galaxea	161-320'	MA04	All	11.4
Galaxea	>320'	MA04	All	0
Goniastrea	All	MA04	All	0.6
Goniastrea	1-2'	MA04	All	0
Goniastrea	3-5'	MA04	All	0
Goniastrea	6-10'	MA04	All	0.1
Goniastrea	11-20'	MA04	All	0.4
Goniastrea	21-40'	MA04	All	0.2
Goniastrea	41-80'	MA04	All	0
Goniastrea	81-160'	MA04	All	0
Goniastrea	161-320'	MA04	All	0
Goniastrea	>320'	MA04	All	0
Hydnophora	All	MA04	All	2.5
Hydnophora	1-2'	MA04	All	0
Hydnophora	3-5'	MA04	All	0
Hydnophora	6-10'	MA04	All	0
Hydnophora	11-20'	MA04	All	0
Hydnophora	21-40'	MA04	All	1.1
Hydnophora	41-80'	MA04	All	1.4
Hydnophora	81-160'	MA04	All	0
Hydnophora	161-320'	MA04	All	0
Hydnophora	>320'	MA04	All	0
Leptastrea	All	MA04	All	0
Leptastrea	1-2'	MA04	All	0
Leptastrea	3-5'	MA04	All	0
Leptastrea	6-10'	MA04	All	0
Leptastrea	11-20'	MA04	All	0
Leptastrea	21-40'	MA04	All	0
Leptastrea	41-80'	MA04	All	0
Leptastrea	81-160'	MA04	All	0
Leptastrea	161-320'	MA04	All	0
Leptastrea	>320'	MA04	All	0
Lobophyllia	All	MA04	All	1.2
Lobophyllia	1-2'	MA04	All	0
Lobophyllia	3-5'	MA04	All	0
Lobophyllia	6-10'	MA04	All	0
Lobophyllia	11-20'	MA04	All	0.2
Lobophyllia	21-40'	MA04	All	0.2
Lobophyllia	41-80'	MA04	All	0.7
Lobophyllia	81-160'	MA04	All	0
Lobophyllia	161-320'	MA04	All	0
Lobophyllia	>320'	MA04	All	0
Montipora	All	MA04	All	0
Montipora	1-2'	MA04	All	0
Montipora	3-5'	MA04	All	0
Montipora	6-10'	MA04	All	0
Montipora	11-20'	MA04	All	0
Montipora	21-40'	MA04	All	0
Montipora	41-80'	MA04	All	0
Montipora	81-160'	MA04	All	0
Montipora	161-320'	MA04	All	0
Montipora	>320'	MA04	All	0
Oxypora	All	MA04	All	0.1
Oxypora	1-2'	MA04	All	0
Oxypora	3-5'	MA04	All	0
Oxypora	6-10'	MA04	All	0
Oxypora	11-20'	MA04	All	0.1
Oxypora	21-40'	MA04	All	0
Oxypora	41-80'	MA04	All	0
Oxypora	81-160'	MA04	All	0
Oxypora	161-320'	MA04	All	0
Oxypora	>320'	MA04	All	0
Pavona	All	MA04	All	0.3
Pavona	1-2'	MA04	All	0
Pavona	3-5'	MA04	All	0
Pavona	6-10'	MA04	All	0
Pavona	11-20'	MA04	All	0.2
Pavona	21-40'	MA04	All	0
Pavona	41-80'	MA04	All	0
Pavona	81-160'	MA04	All	0
Pavona	161-320'	MA04	All	0
Pavona	>320'	MA04	All	0
Platygyra	All	MA04	All	0.2
Platygyra	1-2'	MA04	All	0
Platygyra	3-5'	MA04	All	0
Platygyra	6-10'	MA04	All	0
Platygyra	11-20'	MA04	All	0.2
Platygyra	21-40'	MA04	All	0
Platygyra	41-80'	MA04	All	0
Platygyra	81-160'	MA04	All	0
Platygyra	161-320'	MA04	All	0
Platygyra	>320'	MA04	All	0
Plerogyra	All	MA04	All	0
Plerogyra	1-2'	MA04	All	0
Plerogyra	3-5'	MA04	All	0
Plerogyra	6-10'	MA04	All	0
Plerogyra	11-20'	MA04	All	0
Plerogyra	21-40'	MA04	All	0
Plerogyra	41-80'	MA04	All	0
Plerogyra	81-160'	MA04	All	0
Plerogyra	161-320'	MA04	All	0
Plerogyra	>320'	MA04	All	0
Pocillopora	All	MA04	All	1.8
Pocillopora	1-2'	MA04	All	0
Pocillopora	3-5'	MA04	All	0.1
Pocillopora	6-10'	MA04	All	0.1
Pocillopora	11-20'	MA04	All	0.7
Pocillopora	21-40'	MA04	All	0.9
Pocillopora	41-80'	MA04	All	0
Pocillopora	81-160'	MA04	All	0
Pocillopora	161-320'	MA04	All	0
Pocillopora	>320'	MA04	All	0
Porites (m)	All	MA04	All	0.8
Porites (m)	1-2'	MA04	All	0
Porites (m)	3-5'	MA04	All	0
Porites (m)	6-10'	MA04	All	0
Porites (m)	11-20'	MA04	All	0
Porites (m)	21-40'	MA04	All	0
Porites (m)	41-80'	MA04	All	0.7
Porites (m)	81-160'	MA04	All	0
Porites (m)	161-320'	MA04	All	0
Porites (m)	>320'	MA04	All	0
Porites (b)	All	MA04	All	0
Porites (b)	1-2'	MA04	All	0
Porites (b)	3-5'	MA04	All	0
Porites (b)	6-10'	MA04	All	0
Porites (b)	11-20'	MA04	All	0
Porites (b)	21-40'	MA04	All	0
Porites (b)	41-80'	MA04	All	0
Porites (b)	81-160'	MA04	All	0
Porites (b)	161-320'	MA04	All	0
Porites (b)	>320'	MA04	All	0
Seriatopora	All	MA04	All	0.1
Seriatopora	1-2'	MA04	All	0
Seriatopora	3-5'	MA04	All	0
Seriatopora	6-10'	MA04	All	0.1
Seriatopora	11-20'	MA04	All	0
Seriatopora	21-40'	MA04	All	0
Seriatopora	41-80'	MA04	All	0
Seriatopora	81-160'	MA04	All	0
Seriatopora	161-320'	MA04	All	0
Seriatopora	>320'	MA04	All	0
Stylophora	All	MA04	All	0
Stylophora	1-2'	MA04	All	0
Stylophora	3-5'	MA04	All	0
Stylophora	6-10'	MA04	All	0
Stylophora	11-20'	MA04	All	0
Stylophora	21-40'	MA04	All	0
Stylophora	41-80'	MA04	All	0
Stylophora	81-160'	MA04	All	0
Stylophora	161-320'	MA04	All	0
Stylophora	>320'	MA04	All	0
Turbinaria	All	MA04	All	0
Turbinaria	1-2'	MA04	All	0
Turbinaria	3-5'	MA04	All	0
Turbinaria	6-10'	MA04	All	0
Turbinaria	11-20'	MA04	All	0
Turbinaria	21-40'	MA04	All	0
Turbinaria	41-80'	MA04	All	0
Turbinaria	81-160'	MA04	All	0
Turbinaria	161-320'	MA04	All	0
Turbinaria	>320'	MA04	All	0
Acanthastrea	All	MA05	All	0
Acanthastrea	1-2'	MA05	All	0
Acanthastrea	3-5'	MA05	All	0
Acanthastrea	6-10'	MA05	All	0
Acanthastrea	11-20'	MA05	All	0
Acanthastrea	21-40'	MA05	All	0
Acanthastrea	41-80'	MA05	All	0
Acanthastrea	81-160'	MA05	All	0
Acanthastrea	161-320'	MA05	All	0
Acanthastrea	>320'	MA05	All	0
Acropora	All	MA05	All	34.3
Acropora	1-2'	MA05	All	0
Acropora	3-5'	MA05	All	0
Acropora	6-10'	MA05	All	0
Acropora	11-20'	MA05	All	0.6
Acropora	21-40'	MA05	All	2.7
Acropora	41-80'	MA05	All	7.2
Acropora	81-160'	MA05	All	23.8
Acropora	161-320'	MA05	All	0
Acropora	>320'	MA05	All	0
Coscinaraea	All	MA05	All	0
Coscinaraea	1-2'	MA05	All	0
Coscinaraea	3-5'	MA05	All	0
Coscinaraea	6-10'	MA05	All	0
Coscinaraea	11-20'	MA05	All	0
Coscinaraea	21-40'	MA05	All	0
Coscinaraea	41-80'	MA05	All	0
Coscinaraea	81-160'	MA05	All	0
Coscinaraea	161-320'	MA05	All	0
Coscinaraea	>320'	MA05	All	0
Echinopora	All	MA05	All	0.6
Echinopora	1-2'	MA05	All	0
Echinopora	3-5'	MA05	All	0
Echinopora	6-10'	MA05	All	0
Echinopora	11-20'	MA05	All	0
Echinopora	21-40'	MA05	All	0.6
Echinopora	41-80'	MA05	All	0
Echinopora	81-160'	MA05	All	0
Echinopora	161-320'	MA05	All	0
Echinopora	>320'	MA05	All	0
Favia	All	MA05	All	0.5
Favia	1-2'	MA05	All	0
Favia	3-5'	MA05	All	0
Favia	6-10'	MA05	All	0.1
Favia	11-20'	MA05	All	0.1
Favia	21-40'	MA05	All	0.3
Favia	41-80'	MA05	All	0
Favia	81-160'	MA05	All	0
Favia	161-320'	MA05	All	0
Favia	>320'	MA05	All	0
Favites	All	MA05	All	0.2
Favites	1-2'	MA05	All	0
Favites	3-5'	MA05	All	0
Favites	6-10'	MA05	All	0
Favites	11-20'	MA05	All	0.2
Favites	21-40'	MA05	All	0
Favites	41-80'	MA05	All	0
Favites	81-160'	MA05	All	0
Favites	161-320'	MA05	All	0
Favites	>320'	MA05	All	0
Fungia	All	MA05	All	0.1
Fungia	1-2'	MA05	All	0
Fungia	3-5'	MA05	All	0
Fungia	6-10'	MA05	All	0
Fungia	11-20'	MA05	All	0.1
Fungia	21-40'	MA05	All	0
Fungia	41-80'	MA05	All	0
Fungia	81-160'	MA05	All	0
Fungia	161-320'	MA05	All	0
Fungia	>320'	MA05	All	0
Galaxea	All	MA05	All	0.3
Galaxea	1-2'	MA05	All	0
Galaxea	3-5'	MA05	All	0
Galaxea	6-10'	MA05	All	0
Galaxea	11-20'	MA05	All	0
Galaxea	21-40'	MA05	All	0.3
Galaxea	41-80'	MA05	All	0
Galaxea	81-160'	MA05	All	0
Galaxea	161-320'	MA05	All	0
Galaxea	>320'	MA05	All	0
Goniastrea	All	MA05	All	0.6
Goniastrea	1-2'	MA05	All	0
Goniastrea	3-5'	MA05	All	0
Goniastrea	6-10'	MA05	All	0
Goniastrea	11-20'	MA05	All	0.6
Goniastrea	21-40'	MA05	All	0
Goniastrea	41-80'	MA05	All	0
Goniastrea	81-160'	MA05	All	0
Goniastrea	161-320'	MA05	All	0
Goniastrea	>320'	MA05	All	0
Hydnophora	All	MA05	All	0
Hydnophora	1-2'	MA05	All	0
Hydnophora	3-5'	MA05	All	0
Hydnophora	6-10'	MA05	All	0
Hydnophora	11-20'	MA05	All	0
Hydnophora	21-40'	MA05	All	0
Hydnophora	41-80'	MA05	All	0
Hydnophora	81-160'	MA05	All	0
Hydnophora	161-320'	MA05	All	0
Hydnophora	>320'	MA05	All	0
Leptastrea	All	MA05	All	0.7
Leptastrea	1-2'	MA05	All	0
Leptastrea	3-5'	MA05	All	0
Leptastrea	6-10'	MA05	All	0
Leptastrea	11-20'	MA05	All	0.4
Leptastrea	21-40'	MA05	All	0.3
Leptastrea	41-80'	MA05	All	0
Leptastrea	81-160'	MA05	All	0
Leptastrea	161-320'	MA05	All	0
Leptastrea	>320'	MA05	All	0
Lobophyllia	All	MA05	All	0
Lobophyllia	1-2'	MA05	All	0
Lobophyllia	3-5'	MA05	All	0
Lobophyllia	6-10'	MA05	All	0
Lobophyllia	11-20'	MA05	All	0
Lobophyllia	21-40'	MA05	All	0
Lobophyllia	41-80'	MA05	All	0
Lobophyllia	81-160'	MA05	All	0
Lobophyllia	161-320'	MA05	All	0
Lobophyllia	>320'	MA05	All	0
Montipora	All	MA05	All	2.5
Montipora	1-2'	MA05	All	0
Montipora	3-5'	MA05	All	0
Montipora	6-10'	MA05	All	0
Montipora	11-20'	MA05	All	0.1
Montipora	21-40'	MA05	All	2.4
Montipora	41-80'	MA05	All	0
Montipora	81-160'	MA05	All	0
Montipora	161-320'	MA05	All	0
Montipora	>320'	MA05	All	0
Oxypora	All	MA05	All	0
Oxypora	1-2'	MA05	All	0
Oxypora	3-5'	MA05	All	0
Oxypora	6-10'	MA05	All	0
Oxypora	11-20'	MA05	All	0
Oxypora	21-40'	MA05	All	0
Oxypora	41-80'	MA05	All	0
Oxypora	81-160'	MA05	All	0
Oxypora	161-320'	MA05	All	0
Oxypora	>320'	MA05	All	0
Pavona	All	MA05	All	0.6
Pavona	1-2'	MA05	All	0
Pavona	3-5'	MA05	All	0
Pavona	6-10'	MA05	All	0.3
Pavona	11-20'	MA05	All	0.2
Pavona	21-40'	MA05	All	0
Pavona	41-80'	MA05	All	0
Pavona	81-160'	MA05	All	0
Pavona	161-320'	MA05	All	0
Pavona	>320'	MA05	All	0
Platygyra	All	MA05	All	0.1
Platygyra	1-2'	MA05	All	0
Platygyra	3-5'	MA05	All	0
Platygyra	6-10'	MA05	All	0
Platygyra	11-20'	MA05	All	0.1
Platygyra	21-40'	MA05	All	0
Platygyra	41-80'	MA05	All	0
Platygyra	81-160'	MA05	All	0
Platygyra	161-320'	MA05	All	0
Platygyra	>320'	MA05	All	0
Plerogyra	All	MA05	All	0
Plerogyra	1-2'	MA05	All	0
Plerogyra	3-5'	MA05	All	0
Plerogyra	6-10'	MA05	All	0
Plerogyra	11-20'	MA05	All	0
Plerogyra	21-40'	MA05	All	0
Plerogyra	41-80'	MA05	All	0
Plerogyra	81-160'	MA05	All	0
Plerogyra	161-320'	MA05	All	0
Plerogyra	>320'	MA05	All	0
Pocillopora	All	MA05	All	6.2
Pocillopora	1-2'	MA05	All	0
Pocillopora	3-5'	MA05	All	0.1
Pocillopora	6-10'	MA05	All	0.1
Pocillopora	11-20'	MA05	All	0.6
Pocillopora	21-40'	MA05	All	1.8
Pocillopora	41-80'	MA05	All	3.6
Pocillopora	81-160'	MA05	All	0
Pocillopora	161-320'	MA05	All	0
Pocillopora	>320'	MA05	All	0
Porites (m)	All	MA05	All	21.8
Porites (m)	1-2'	MA05	All	0
Porites (m)	3-5'	MA05	All	0
Porites (m)	6-10'	MA05	All	0.2
Porites (m)	11-20'	MA05	All	1.3
Porites (m)	21-40'	MA05	All	2.4
Porites (m)	41-80'	MA05	All	3.6
Porites (m)	81-160'	MA05	All	14.3
Porites (m)	161-320'	MA05	All	0
Porites (m)	>320'	MA05	All	0
Porites (b)	All	MA05	All	0
Porites (b)	1-2'	MA05	All	0
Porites (b)	3-5'	MA05	All	0
Porites (b)	6-10'	MA05	All	0
Porites (b)	11-20'	MA05	All	0
Porites (b)	21-40'	MA05	All	0
Porites (b)	41-80'	MA05	All	0
Porites (b)	81-160'	MA05	All	0
Porites (b)	161-320'	MA05	All	0
Porites (b)	>320'	MA05	All	0
Seriatopora	All	MA05	All	0
Seriatopora	1-2'	MA05	All	0
Seriatopora	3-5'	MA05	All	0
Seriatopora	6-10'	MA05	All	0
Seriatopora	11-20'	MA05	All	0
Seriatopora	21-40'	MA05	All	0
Seriatopora	41-80'	MA05	All	0
Seriatopora	81-160'	MA05	All	0
Seriatopora	161-320'	MA05	All	0
Seriatopora	>320'	MA05	All	0
Stylophora	All	MA05	All	0
Stylophora	1-2'	MA05	All	0
Stylophora	3-5'	MA05	All	0
Stylophora	6-10'	MA05	All	0
Stylophora	11-20'	MA05	All	0
Stylophora	21-40'	MA05	All	0
Stylophora	41-80'	MA05	All	0
Stylophora	81-160'	MA05	All	0
Stylophora	161-320'	MA05	All	0
Stylophora	>320'	MA05	All	0
Turbinaria	All	MA05	All	0
Turbinaria	1-2'	MA05	All	0
Turbinaria	3-5'	MA05	All	0
Turbinaria	6-10'	MA05	All	0
Turbinaria	11-20'	MA05	All	0
Turbinaria	21-40'	MA05	All	0
Turbinaria	41-80'	MA05	All	0
Turbinaria	81-160'	MA05	All	0
Turbinaria	161-320'	MA05	All	0
Turbinaria	>320'	MA05	All	0
Acanthastrea	All	MA06	All	0.2
Acanthastrea	1-2'	MA06	All	0
Acanthastrea	3-5'	MA06	All	0
Acanthastrea	6-10'	MA06	All	0
Acanthastrea	11-20'	MA06	All	0
Acanthastrea	21-40'	MA06	All	0.2
Acanthastrea	41-80'	MA06	All	0
Acanthastrea	81-160'	MA06	All	0
Acanthastrea	161-320'	MA06	All	0
Acanthastrea	>320'	MA06	All	0
Acropora	All	MA06	All	58.2
Acropora	1-2'	MA06	All	0
Acropora	3-5'	MA06	All	0.1
Acropora	6-10'	MA06	All	0.2
Acropora	11-20'	MA06	All	1.6
Acropora	21-40'	MA06	All	5.7
Acropora	41-80'	MA06	All	10.8
Acropora	81-160'	MA06	All	39.9
Acropora	161-320'	MA06	All	0
Acropora	>320'	MA06	All	0
Coscinaraea	All	MA06	All	0
Coscinaraea	1-2'	MA06	All	0
Coscinaraea	3-5'	MA06	All	0
Coscinaraea	6-10'	MA06	All	0
Coscinaraea	11-20'	MA06	All	0
Coscinaraea	21-40'	MA06	All	0
Coscinaraea	41-80'	MA06	All	0
Coscinaraea	81-160'	MA06	All	0
Coscinaraea	161-320'	MA06	All	0
Coscinaraea	>320'	MA06	All	0
Echinopora	All	MA06	All	2.4
Echinopora	1-2'	MA06	All	0
Echinopora	3-5'	MA06	All	0
Echinopora	6-10'	MA06	All	0.2
Echinopora	11-20'	MA06	All	0.3
Echinopora	21-40'	MA06	All	0.5
Echinopora	41-80'	MA06	All	1.4
Echinopora	81-160'	MA06	All	0
Echinopora	161-320'	MA06	All	0
Echinopora	>320'	MA06	All	0
Favia	All	MA06	All	2.5
Favia	1-2'	MA06	All	0
Favia	3-5'	MA06	All	0
Favia	6-10'	MA06	All	0.2
Favia	11-20'	MA06	All	1.1
Favia	21-40'	MA06	All	1.1
Favia	41-80'	MA06	All	0
Favia	81-160'	MA06	All	0
Favia	161-320'	MA06	All	0
Favia	>320'	MA06	All	0
Favites	All	MA06	All	0.1
Favites	1-2'	MA06	All	0
Favites	3-5'	MA06	All	0
Favites	6-10'	MA06	All	0
Favites	11-20'	MA06	All	0.1
Favites	21-40'	MA06	All	0
Favites	41-80'	MA06	All	0
Favites	81-160'	MA06	All	0
Favites	161-320'	MA06	All	0
Favites	>320'	MA06	All	0
Fungia	All	MA06	All	0.7
Fungia	1-2'	MA06	All	0
Fungia	3-5'	MA06	All	0.1
Fungia	6-10'	MA06	All	0.2
Fungia	11-20'	MA06	All	0.4
Fungia	21-40'	MA06	All	0
Fungia	41-80'	MA06	All	0
Fungia	81-160'	MA06	All	0
Fungia	161-320'	MA06	All	0
Fungia	>320'	MA06	All	0
Galaxea	All	MA06	All	1
Galaxea	1-2'	MA06	All	0
Galaxea	3-5'	MA06	All	0
Galaxea	6-10'	MA06	All	0.3
Galaxea	11-20'	MA06	All	0.6
Galaxea	21-40'	MA06	All	0.2
Galaxea	41-80'	MA06	All	0
Galaxea	81-160'	MA06	All	0
Galaxea	161-320'	MA06	All	0
Galaxea	>320'	MA06	All	0
Goniastrea	All	MA06	All	1.8
Goniastrea	1-2'	MA06	All	0
Goniastrea	3-5'	MA06	All	0.1
Goniastrea	6-10'	MA06	All	0.4
Goniastrea	11-20'	MA06	All	0.7
Goniastrea	21-40'	MA06	All	0.7
Goniastrea	41-80'	MA06	All	0
Goniastrea	81-160'	MA06	All	0
Goniastrea	161-320'	MA06	All	0
Goniastrea	>320'	MA06	All	0
Hydnophora	All	MA06	All	0.2
Hydnophora	1-2'	MA06	All	0
Hydnophora	3-5'	MA06	All	0
Hydnophora	6-10'	MA06	All	0
Hydnophora	11-20'	MA06	All	0
Hydnophora	21-40'	MA06	All	0.2
Hydnophora	41-80'	MA06	All	0
Hydnophora	81-160'	MA06	All	0
Hydnophora	161-320'	MA06	All	0
Hydnophora	>320'	MA06	All	0
Leptastrea	All	MA06	All	0.1
Leptastrea	1-2'	MA06	All	0
Leptastrea	3-5'	MA06	All	0
Leptastrea	6-10'	MA06	All	0.1
Leptastrea	11-20'	MA06	All	0
Leptastrea	21-40'	MA06	All	0
Leptastrea	41-80'	MA06	All	0
Leptastrea	81-160'	MA06	All	0
Leptastrea	161-320'	MA06	All	0
Leptastrea	>320'	MA06	All	0
Lobophyllia	All	MA06	All	0
Lobophyllia	1-2'	MA06	All	0
Lobophyllia	3-5'	MA06	All	0
Lobophyllia	6-10'	MA06	All	0
Lobophyllia	11-20'	MA06	All	0
Lobophyllia	21-40'	MA06	All	0
Lobophyllia	41-80'	MA06	All	0
Lobophyllia	81-160'	MA06	All	0
Lobophyllia	161-320'	MA06	All	0
Lobophyllia	>320'	MA06	All	0
Montipora	All	MA06	All	1.7
Montipora	1-2'	MA06	All	0
Montipora	3-5'	MA06	All	0
Montipora	6-10'	MA06	All	0.1
Montipora	11-20'	MA06	All	0.1
Montipora	21-40'	MA06	All	1.5
Montipora	41-80'	MA06	All	0
Montipora	81-160'	MA06	All	0
Montipora	161-320'	MA06	All	0
Montipora	>320'	MA06	All	0
Oxypora	All	MA06	All	0
Oxypora	1-2'	MA06	All	0
Oxypora	3-5'	MA06	All	0
Oxypora	6-10'	MA06	All	0
Oxypora	11-20'	MA06	All	0
Oxypora	21-40'	MA06	All	0
Oxypora	41-80'	MA06	All	0
Oxypora	81-160'	MA06	All	0
Oxypora	161-320'	MA06	All	0
Oxypora	>320'	MA06	All	0
Pavona	All	MA06	All	0.8
Pavona	1-2'	MA06	All	0
Pavona	3-5'	MA06	All	0
Pavona	6-10'	MA06	All	0.3
Pavona	11-20'	MA06	All	0.2
Pavona	21-40'	MA06	All	0.2
Pavona	41-80'	MA06	All	0
Pavona	81-160'	MA06	All	0
Pavona	161-320'	MA06	All	0
Pavona	>320'	MA06	All	0
Platygyra	All	MA06	All	0.1
Platygyra	1-2'	MA06	All	0
Platygyra	3-5'	MA06	All	0
Platygyra	6-10'	MA06	All	0.1
Platygyra	11-20'	MA06	All	0
Platygyra	21-40'	MA06	All	0
Platygyra	41-80'	MA06	All	0
Platygyra	81-160'	MA06	All	0
Platygyra	161-320'	MA06	All	0
Platygyra	>320'	MA06	All	0
Plerogyra	All	MA06	All	0
Plerogyra	1-2'	MA06	All	0
Plerogyra	3-5'	MA06	All	0
Plerogyra	6-10'	MA06	All	0
Plerogyra	11-20'	MA06	All	0
Plerogyra	21-40'	MA06	All	0
Plerogyra	41-80'	MA06	All	0
Plerogyra	81-160'	MA06	All	0
Plerogyra	161-320'	MA06	All	0
Plerogyra	>320'	MA06	All	0
Pocillopora	All	MA06	All	1.9
Pocillopora	1-2'	MA06	All	0
Pocillopora	3-5'	MA06	All	0
Pocillopora	6-10'	MA06	All	0.1
Pocillopora	11-20'	MA06	All	0.4
Pocillopora	21-40'	MA06	All	1.5
Pocillopora	41-80'	MA06	All	0
Pocillopora	81-160'	MA06	All	0
Pocillopora	161-320'	MA06	All	0
Pocillopora	>320'	MA06	All	0
Porites (m)	All	MA06	All	0.4
Porites (m)	1-2'	MA06	All	0
Porites (m)	3-5'	MA06	All	0
Porites (m)	6-10'	MA06	All	0.1
Porites (m)	11-20'	MA06	All	0.3
Porites (m)	21-40'	MA06	All	0
Porites (m)	41-80'	MA06	All	0
Porites (m)	81-160'	MA06	All	0
Porites (m)	161-320'	MA06	All	0
Porites (m)	>320'	MA06	All	0
Porites (b)	All	MA06	All	0
Porites (b)	1-2'	MA06	All	0
Porites (b)	3-5'	MA06	All	0
Porites (b)	6-10'	MA06	All	0
Porites (b)	11-20'	MA06	All	0
Porites (b)	21-40'	MA06	All	0
Porites (b)	41-80'	MA06	All	0
Porites (b)	81-160'	MA06	All	0
Porites (b)	161-320'	MA06	All	0
Porites (b)	>320'	MA06	All	0
Seriatopora	All	MA06	All	0.3
Seriatopora	1-2'	MA06	All	0
Seriatopora	3-5'	MA06	All	0
Seriatopora	6-10'	MA06	All	0.1
Seriatopora	11-20'	MA06	All	0.2
Seriatopora	21-40'	MA06	All	0
Seriatopora	41-80'	MA06	All	0
Seriatopora	81-160'	MA06	All	0
Seriatopora	161-320'	MA06	All	0
Seriatopora	>320'	MA06	All	0
Stylophora	All	MA06	All	0.1
Stylophora	1-2'	MA06	All	0
Stylophora	3-5'	MA06	All	0
Stylophora	6-10'	MA06	All	0
Stylophora	11-20'	MA06	All	0.1
Stylophora	21-40'	MA06	All	0
Stylophora	41-80'	MA06	All	0
Stylophora	81-160'	MA06	All	0
Stylophora	161-320'	MA06	All	0
Stylophora	>320'	MA06	All	0
Turbinaria	All	MA06	All	0
Turbinaria	1-2'	MA06	All	0
Turbinaria	3-5'	MA06	All	0
Turbinaria	6-10'	MA06	All	0
Turbinaria	11-20'	MA06	All	0
Turbinaria	21-40'	MA06	All	0
Turbinaria	41-80'	MA06	All	0
Turbinaria	81-160'	MA06	All	0
Turbinaria	161-320'	MA06	All	0
Turbinaria	>320'	MA06	All	0
Acanthastrea	All	MA07	All	0.1
Acanthastrea	1-2'	MA07	All	0
Acanthastrea	3-5'	MA07	All	0
Acanthastrea	6-10'	MA07	All	0.1
Acanthastrea	11-20'	MA07	All	0
Acanthastrea	21-40'	MA07	All	0
Acanthastrea	41-80'	MA07	All	0
Acanthastrea	81-160'	MA07	All	0
Acanthastrea	161-320'	MA07	All	0
Acanthastrea	>320'	MA07	All	0
Acropora	All	MA07	All	19.8
Acropora	1-2'	MA07	All	0
Acropora	3-5'	MA07	All	0.1
Acropora	6-10'	MA07	All	0.5
Acropora	11-20'	MA07	All	1.9
Acropora	21-40'	MA07	All	4.4
Acropora	41-80'	MA07	All	12.9
Acropora	81-160'	MA07	All	0
Acropora	161-320'	MA07	All	0
Acropora	>320'	MA07	All	0
Coscinaraea	All	MA07	All	0.1
Coscinaraea	1-2'	MA07	All	0
Coscinaraea	3-5'	MA07	All	0
Coscinaraea	6-10'	MA07	All	0
Coscinaraea	11-20'	MA07	All	0.1
Coscinaraea	21-40'	MA07	All	0
Coscinaraea	41-80'	MA07	All	0
Coscinaraea	81-160'	MA07	All	0
Coscinaraea	161-320'	MA07	All	0
Coscinaraea	>320'	MA07	All	0
Echinopora	All	MA07	All	2
Echinopora	1-2'	MA07	All	0
Echinopora	3-5'	MA07	All	0
Echinopora	6-10'	MA07	All	0
Echinopora	11-20'	MA07	All	0.4
Echinopora	21-40'	MA07	All	0.9
Echinopora	41-80'	MA07	All	0.7
Echinopora	81-160'	MA07	All	0
Echinopora	161-320'	MA07	All	0
Echinopora	>320'	MA07	All	0
Favia	All	MA07	All	0.5
Favia	1-2'	MA07	All	0
Favia	3-5'	MA07	All	0
Favia	6-10'	MA07	All	0.1
Favia	11-20'	MA07	All	0.3
Favia	21-40'	MA07	All	0.2
Favia	41-80'	MA07	All	0
Favia	81-160'	MA07	All	0
Favia	161-320'	MA07	All	0
Favia	>320'	MA07	All	0
Favites	All	MA07	All	0.7
Favites	1-2'	MA07	All	0
Favites	3-5'	MA07	All	0
Favites	6-10'	MA07	All	0
Favites	11-20'	MA07	All	0.3
Favites	21-40'	MA07	All	0.4
Favites	41-80'	MA07	All	0
Favites	81-160'	MA07	All	0
Favites	161-320'	MA07	All	0
Favites	>320'	MA07	All	0
Fungia	All	MA07	All	0.7
Fungia	1-2'	MA07	All	0
Fungia	3-5'	MA07	All	0
Fungia	6-10'	MA07	All	0.1
Fungia	11-20'	MA07	All	0.6
Fungia	21-40'	MA07	All	0
Fungia	41-80'	MA07	All	0
Fungia	81-160'	MA07	All	0
Fungia	161-320'	MA07	All	0
Fungia	>320'	MA07	All	0
Galaxea	All	MA07	All	0.4
Galaxea	1-2'	MA07	All	0
Galaxea	3-5'	MA07	All	0
Galaxea	6-10'	MA07	All	0.2
Galaxea	11-20'	MA07	All	0.3
Galaxea	21-40'	MA07	All	0
Galaxea	41-80'	MA07	All	0
Galaxea	81-160'	MA07	All	0
Galaxea	161-320'	MA07	All	0
Galaxea	>320'	MA07	All	0
Goniastrea	All	MA07	All	1
Goniastrea	1-2'	MA07	All	0
Goniastrea	3-5'	MA07	All	0
Goniastrea	6-10'	MA07	All	0.1
Goniastrea	11-20'	MA07	All	0.9
Goniastrea	21-40'	MA07	All	0
Goniastrea	41-80'	MA07	All	0
Goniastrea	81-160'	MA07	All	0
Goniastrea	161-320'	MA07	All	0
Goniastrea	>320'	MA07	All	0
Hydnophora	All	MA07	All	0.5
Hydnophora	1-2'	MA07	All	0
Hydnophora	3-5'	MA07	All	0
Hydnophora	6-10'	MA07	All	0
Hydnophora	11-20'	MA07	All	0.1
Hydnophora	21-40'	MA07	All	0.4
Hydnophora	41-80'	MA07	All	0
Hydnophora	81-160'	MA07	All	0
Hydnophora	161-320'	MA07	All	0
Hydnophora	>320'	MA07	All	0
Leptastrea	All	MA07	All	0.1
Leptastrea	1-2'	MA07	All	0
Leptastrea	3-5'	MA07	All	0
Leptastrea	6-10'	MA07	All	0.1
Leptastrea	11-20'	MA07	All	0
Leptastrea	21-40'	MA07	All	0
Leptastrea	41-80'	MA07	All	0
Leptastrea	81-160'	MA07	All	0
Leptastrea	161-320'	MA07	All	0
Leptastrea	>320'	MA07	All	0
Lobophyllia	All	MA07	All	0.1
Lobophyllia	1-2'	MA07	All	0
Lobophyllia	3-5'	MA07	All	0
Lobophyllia	6-10'	MA07	All	0.1
Lobophyllia	11-20'	MA07	All	0
Lobophyllia	21-40'	MA07	All	0
Lobophyllia	41-80'	MA07	All	0
Lobophyllia	81-160'	MA07	All	0
Lobophyllia	161-320'	MA07	All	0
Lobophyllia	>320'	MA07	All	0
Montipora	All	MA07	All	2.4
Montipora	1-2'	MA07	All	0
Montipora	3-5'	MA07	All	0
Montipora	6-10'	MA07	All	0.1
Montipora	11-20'	MA07	All	0.4
Montipora	21-40'	MA07	All	1.3
Montipora	41-80'	MA07	All	0.7
Montipora	81-160'	MA07	All	0
Montipora	161-320'	MA07	All	0
Montipora	>320'	MA07	All	0
Oxypora	All	MA07	All	0
Oxypora	1-2'	MA07	All	0
Oxypora	3-5'	MA07	All	0
Oxypora	6-10'	MA07	All	0
Oxypora	11-20'	MA07	All	0
Oxypora	21-40'	MA07	All	0
Oxypora	41-80'	MA07	All	0
Oxypora	81-160'	MA07	All	0
Oxypora	161-320'	MA07	All	0
Oxypora	>320'	MA07	All	0
Pavona	All	MA07	All	0.3
Pavona	1-2'	MA07	All	0
Pavona	3-5'	MA07	All	0
Pavona	6-10'	MA07	All	0.1
Pavona	11-20'	MA07	All	0.3
Pavona	21-40'	MA07	All	0
Pavona	41-80'	MA07	All	0
Pavona	81-160'	MA07	All	0
Pavona	161-320'	MA07	All	0
Pavona	>320'	MA07	All	0
Platygyra	All	MA07	All	0.2
Platygyra	1-2'	MA07	All	0
Platygyra	3-5'	MA07	All	0
Platygyra	6-10'	MA07	All	0
Platygyra	11-20'	MA07	All	0
Platygyra	21-40'	MA07	All	0.2
Platygyra	41-80'	MA07	All	0
Platygyra	81-160'	MA07	All	0
Platygyra	161-320'	MA07	All	0
Platygyra	>320'	MA07	All	0
Plerogyra	All	MA07	All	0
Plerogyra	1-2'	MA07	All	0
Plerogyra	3-5'	MA07	All	0
Plerogyra	6-10'	MA07	All	0
Plerogyra	11-20'	MA07	All	0
Plerogyra	21-40'	MA07	All	0
Plerogyra	41-80'	MA07	All	0
Plerogyra	81-160'	MA07	All	0
Plerogyra	161-320'	MA07	All	0
Plerogyra	>320'	MA07	All	0
Pocillopora	All	MA07	All	10.2
Pocillopora	1-2'	MA07	All	0
Pocillopora	3-5'	MA07	All	0
Pocillopora	6-10'	MA07	All	0.4
Pocillopora	11-20'	MA07	All	1.7
Pocillopora	21-40'	MA07	All	7.3
Pocillopora	41-80'	MA07	All	0.7
Pocillopora	81-160'	MA07	All	0
Pocillopora	161-320'	MA07	All	0
Pocillopora	>320'	MA07	All	0
Porites (m)	All	MA07	All	0.5
Porites (m)	1-2'	MA07	All	0
Porites (m)	3-5'	MA07	All	0
Porites (m)	6-10'	MA07	All	0.1
Porites (m)	11-20'	MA07	All	0.3
Porites (m)	21-40'	MA07	All	0.2
Porites (m)	41-80'	MA07	All	0
Porites (m)	81-160'	MA07	All	0
Porites (m)	161-320'	MA07	All	0
Porites (m)	>320'	MA07	All	0
Porites (b)	All	MA07	All	0
Porites (b)	1-2'	MA07	All	0
Porites (b)	3-5'	MA07	All	0
Porites (b)	6-10'	MA07	All	0
Porites (b)	11-20'	MA07	All	0
Porites (b)	21-40'	MA07	All	0
Porites (b)	41-80'	MA07	All	0
Porites (b)	81-160'	MA07	All	0
Porites (b)	161-320'	MA07	All	0
Porites (b)	>320'	MA07	All	0
Seriatopora	All	MA07	All	1.2
Seriatopora	1-2'	MA07	All	0
Seriatopora	3-5'	MA07	All	0
Seriatopora	6-10'	MA07	All	0.1
Seriatopora	11-20'	MA07	All	0.7
Seriatopora	21-40'	MA07	All	0.4
Seriatopora	41-80'	MA07	All	0
Seriatopora	81-160'	MA07	All	0
Seriatopora	161-320'	MA07	All	0
Seriatopora	>320'	MA07	All	0
Stylophora	All	MA07	All	0
Stylophora	1-2'	MA07	All	0
Stylophora	3-5'	MA07	All	0
Stylophora	6-10'	MA07	All	0
Stylophora	11-20'	MA07	All	0
Stylophora	21-40'	MA07	All	0
Stylophora	41-80'	MA07	All	0
Stylophora	81-160'	MA07	All	0
Stylophora	161-320'	MA07	All	0
Stylophora	>320'	MA07	All	0
Turbinaria	All	MA07	All	0
Turbinaria	1-2'	MA07	All	0
Turbinaria	3-5'	MA07	All	0
Turbinaria	6-10'	MA07	All	0
Turbinaria	11-20'	MA07	All	0
Turbinaria	21-40'	MA07	All	0
Turbinaria	41-80'	MA07	All	0
Turbinaria	81-160'	MA07	All	0
Turbinaria	161-320'	MA07	All	0
Turbinaria	>320'	MA07	All	0
Acanthastrea	All	MA08	All	0.1
Acanthastrea	1-2'	MA08	All	0
Acanthastrea	3-5'	MA08	All	0
Acanthastrea	6-10'	MA08	All	0.1
Acanthastrea	11-20'	MA08	All	0
Acanthastrea	21-40'	MA08	All	0
Acanthastrea	41-80'	MA08	All	0
Acanthastrea	81-160'	MA08	All	0
Acanthastrea	161-320'	MA08	All	0
Acanthastrea	>320'	MA08	All	0
Acropora	All	MA08	All	21.8
Acropora	1-2'	MA08	All	0
Acropora	3-5'	MA08	All	0.1
Acropora	6-10'	MA08	All	0.6
Acropora	11-20'	MA08	All	1.7
Acropora	21-40'	MA08	All	5.1
Acropora	41-80'	MA08	All	5.7
Acropora	81-160'	MA08	All	8.6
Acropora	161-320'	MA08	All	0
Acropora	>320'	MA08	All	0
Coscinaraea	All	MA08	All	0
Coscinaraea	1-2'	MA08	All	0
Coscinaraea	3-5'	MA08	All	0
Coscinaraea	6-10'	MA08	All	0
Coscinaraea	11-20'	MA08	All	0
Coscinaraea	21-40'	MA08	All	0
Coscinaraea	41-80'	MA08	All	0
Coscinaraea	81-160'	MA08	All	0
Coscinaraea	161-320'	MA08	All	0
Coscinaraea	>320'	MA08	All	0
Echinopora	All	MA08	All	2.2
Echinopora	1-2'	MA08	All	0
Echinopora	3-5'	MA08	All	0
Echinopora	6-10'	MA08	All	0
Echinopora	11-20'	MA08	All	0.4
Echinopora	21-40'	MA08	All	1.1
Echinopora	41-80'	MA08	All	0.7
Echinopora	81-160'	MA08	All	0
Echinopora	161-320'	MA08	All	0
Echinopora	>320'	MA08	All	0
Favia	All	MA08	All	1.3
Favia	1-2'	MA08	All	0
Favia	3-5'	MA08	All	0
Favia	6-10'	MA08	All	0
Favia	11-20'	MA08	All	0.2
Favia	21-40'	MA08	All	1.1
Favia	41-80'	MA08	All	0
Favia	81-160'	MA08	All	0
Favia	161-320'	MA08	All	0
Favia	>320'	MA08	All	0
Favites	All	MA08	All	0
Favites	1-2'	MA08	All	0
Favites	3-5'	MA08	All	0
Favites	6-10'	MA08	All	0
Favites	11-20'	MA08	All	0
Favites	21-40'	MA08	All	0
Favites	41-80'	MA08	All	0
Favites	81-160'	MA08	All	0
Favites	161-320'	MA08	All	0
Favites	>320'	MA08	All	0
Fungia	All	MA08	All	1
Fungia	1-2'	MA08	All	0
Fungia	3-5'	MA08	All	0
Fungia	6-10'	MA08	All	0.1
Fungia	11-20'	MA08	All	0.9
Fungia	21-40'	MA08	All	0
Fungia	41-80'	MA08	All	0
Fungia	81-160'	MA08	All	0
Fungia	161-320'	MA08	All	0
Fungia	>320'	MA08	All	0
Galaxea	All	MA08	All	1.3
Galaxea	1-2'	MA08	All	0
Galaxea	3-5'	MA08	All	0
Galaxea	6-10'	MA08	All	0.2
Galaxea	11-20'	MA08	All	0.9
Galaxea	21-40'	MA08	All	0.2
Galaxea	41-80'	MA08	All	0
Galaxea	81-160'	MA08	All	0
Galaxea	161-320'	MA08	All	0
Galaxea	>320'	MA08	All	0
Goniastrea	All	MA08	All	0.8
Goniastrea	1-2'	MA08	All	0
Goniastrea	3-5'	MA08	All	0
Goniastrea	6-10'	MA08	All	0.1
Goniastrea	11-20'	MA08	All	0.3
Goniastrea	21-40'	MA08	All	0.4
Goniastrea	41-80'	MA08	All	0
Goniastrea	81-160'	MA08	All	0
Goniastrea	161-320'	MA08	All	0
Goniastrea	>320'	MA08	All	0
Hydnophora	All	MA08	All	0.3
Hydnophora	1-2'	MA08	All	0
Hydnophora	3-5'	MA08	All	0
Hydnophora	6-10'	MA08	All	0.1
Hydnophora	11-20'	MA08	All	0.1
Hydnophora	21-40'	MA08	All	0.2
Hydnophora	41-80'	MA08	All	0
Hydnophora	81-160'	MA08	All	0
Hydnophora	161-320'	MA08	All	0
Hydnophora	>320'	MA08	All	0
Leptastrea	All	MA08	All	0
Leptastrea	1-2'	MA08	All	0
Leptastrea	3-5'	MA08	All	0
Leptastrea	6-10'	MA08	All	0
Leptastrea	11-20'	MA08	All	0
Leptastrea	21-40'	MA08	All	0
Leptastrea	41-80'	MA08	All	0
Leptastrea	81-160'	MA08	All	0
Leptastrea	161-320'	MA08	All	0
Leptastrea	>320'	MA08	All	0
Lobophyllia	All	MA08	All	0.1
Lobophyllia	1-2'	MA08	All	0
Lobophyllia	3-5'	MA08	All	0
Lobophyllia	6-10'	MA08	All	0.1
Lobophyllia	11-20'	MA08	All	0
Lobophyllia	21-40'	MA08	All	0
Lobophyllia	41-80'	MA08	All	0
Lobophyllia	81-160'	MA08	All	0
Lobophyllia	161-320'	MA08	All	0
Lobophyllia	>320'	MA08	All	0
Montipora	All	MA08	All	0.4
Montipora	1-2'	MA08	All	0
Montipora	3-5'	MA08	All	0
Montipora	6-10'	MA08	All	0.1
Montipora	11-20'	MA08	All	0.1
Montipora	21-40'	MA08	All	0.2
Montipora	41-80'	MA08	All	0
Montipora	81-160'	MA08	All	0
Montipora	161-320'	MA08	All	0
Montipora	>320'	MA08	All	0
Oxypora	All	MA08	All	0
Oxypora	1-2'	MA08	All	0
Oxypora	3-5'	MA08	All	0
Oxypora	6-10'	MA08	All	0
Oxypora	11-20'	MA08	All	0
Oxypora	21-40'	MA08	All	0
Oxypora	41-80'	MA08	All	0
Oxypora	81-160'	MA08	All	0
Oxypora	161-320'	MA08	All	0
Oxypora	>320'	MA08	All	0
Pavona	All	MA08	All	2.4
Pavona	1-2'	MA08	All	0
Pavona	3-5'	MA08	All	0
Pavona	6-10'	MA08	All	0.4
Pavona	11-20'	MA08	All	1
Pavona	21-40'	MA08	All	0.9
Pavona	41-80'	MA08	All	0
Pavona	81-160'	MA08	All	0
Pavona	161-320'	MA08	All	0
Pavona	>320'	MA08	All	0
Platygyra	All	MA08	All	0.4
Platygyra	1-2'	MA08	All	0
Platygyra	3-5'	MA08	All	0
Platygyra	6-10'	MA08	All	0
Platygyra	11-20'	MA08	All	0.2
Platygyra	21-40'	MA08	All	0.2
Platygyra	41-80'	MA08	All	0
Platygyra	81-160'	MA08	All	0
Platygyra	161-320'	MA08	All	0
Platygyra	>320'	MA08	All	0
Plerogyra	All	MA08	All	0
Plerogyra	1-2'	MA08	All	0
Plerogyra	3-5'	MA08	All	0
Plerogyra	6-10'	MA08	All	0
Plerogyra	11-20'	MA08	All	0
Plerogyra	21-40'	MA08	All	0
Plerogyra	41-80'	MA08	All	0
Plerogyra	81-160'	MA08	All	0
Plerogyra	161-320'	MA08	All	0
Plerogyra	>320'	MA08	All	0
Pocillopora	All	MA08	All	6.5
Pocillopora	1-2'	MA08	All	0
Pocillopora	3-5'	MA08	All	0
Pocillopora	6-10'	MA08	All	0.4
Pocillopora	11-20'	MA08	All	1.9
Pocillopora	21-40'	MA08	All	3.5
Pocillopora	41-80'	MA08	All	0.7
Pocillopora	81-160'	MA08	All	0
Pocillopora	161-320'	MA08	All	0
Pocillopora	>320'	MA08	All	0
Porites (m)	All	MA08	All	0.2
Porites (m)	1-2'	MA08	All	0
Porites (m)	3-5'	MA08	All	0
Porites (m)	6-10'	MA08	All	0
Porites (m)	11-20'	MA08	All	0.1
Porites (m)	21-40'	MA08	All	0
Porites (m)	41-80'	MA08	All	0
Porites (m)	81-160'	MA08	All	0
Porites (m)	161-320'	MA08	All	0
Porites (m)	>320'	MA08	All	0
Porites (b)	All	MA08	All	0.3
Porites (b)	1-2'	MA08	All	0
Porites (b)	3-5'	MA08	All	0
Porites (b)	6-10'	MA08	All	0.1
Porites (b)	11-20'	MA08	All	0.2
Porites (b)	21-40'	MA08	All	0
Porites (b)	41-80'	MA08	All	0
Porites (b)	81-160'	MA08	All	0
Porites (b)	161-320'	MA08	All	0
Porites (b)	>320'	MA08	All	0
Seriatopora	All	MA08	All	1.2
Seriatopora	1-2'	MA08	All	0
Seriatopora	3-5'	MA08	All	0
Seriatopora	6-10'	MA08	All	0.1
Seriatopora	11-20'	MA08	All	0.9
Seriatopora	21-40'	MA08	All	0.2
Seriatopora	41-80'	MA08	All	0
Seriatopora	81-160'	MA08	All	0
Seriatopora	161-320'	MA08	All	0
Seriatopora	>320'	MA08	All	0
Stylophora	All	MA08	All	0
Stylophora	1-2'	MA08	All	0
Stylophora	3-5'	MA08	All	0
Stylophora	6-10'	MA08	All	0
Stylophora	11-20'	MA08	All	0
Stylophora	21-40'	MA08	All	0
Stylophora	41-80'	MA08	All	0
Stylophora	81-160'	MA08	All	0
Stylophora	161-320'	MA08	All	0
Stylophora	>320'	MA08	All	0
Turbinaria	All	MA08	All	0
Turbinaria	1-2'	MA08	All	0
Turbinaria	3-5'	MA08	All	0
Turbinaria	6-10'	MA08	All	0
Turbinaria	11-20'	MA08	All	0
Turbinaria	21-40'	MA08	All	0
Turbinaria	41-80'	MA08	All	0
Turbinaria	81-160'	MA08	All	0
Turbinaria	161-320'	MA08	All	0
Turbinaria	>320'	MA08	All	0
Acanthastrea	All	MA09	All	0.1
Acanthastrea	1-2'	MA09	All	0
Acanthastrea	3-5'	MA09	All	0
Acanthastrea	6-10'	MA09	All	0.1
Acanthastrea	11-20'	MA09	All	0
Acanthastrea	21-40'	MA09	All	0
Acanthastrea	41-80'	MA09	All	0
Acanthastrea	81-160'	MA09	All	0
Acanthastrea	161-320'	MA09	All	0
Acanthastrea	>320'	MA09	All	0
Acropora	All	MA09	All	3.8
Acropora	1-2'	MA09	All	0
Acropora	3-5'	MA09	All	0.1
Acropora	6-10'	MA09	All	0.3
Acropora	11-20'	MA09	All	0.3
Acropora	21-40'	MA09	All	0.9
Acropora	41-80'	MA09	All	2.3
Acropora	81-160'	MA09	All	0
Acropora	161-320'	MA09	All	0
Acropora	>320'	MA09	All	0
Coscinaraea	All	MA09	All	0.1
Coscinaraea	1-2'	MA09	All	0
Coscinaraea	3-5'	MA09	All	0
Coscinaraea	6-10'	MA09	All	0
Coscinaraea	11-20'	MA09	All	0.1
Coscinaraea	21-40'	MA09	All	0
Coscinaraea	41-80'	MA09	All	0
Coscinaraea	81-160'	MA09	All	0
Coscinaraea	161-320'	MA09	All	0
Coscinaraea	>320'	MA09	All	0
Echinopora	All	MA09	All	0.8
Echinopora	1-2'	MA09	All	0
Echinopora	3-5'	MA09	All	0
Echinopora	6-10'	MA09	All	0
Echinopora	11-20'	MA09	All	0.1
Echinopora	21-40'	MA09	All	0.7
Echinopora	41-80'	MA09	All	0
Echinopora	81-160'	MA09	All	0
Echinopora	161-320'	MA09	All	0
Echinopora	>320'	MA09	All	0
Favia	All	MA09	All	0.8
Favia	1-2'	MA09	All	0
Favia	3-5'	MA09	All	0
Favia	6-10'	MA09	All	0.1
Favia	11-20'	MA09	All	0.5
Favia	21-40'	MA09	All	0.1
Favia	41-80'	MA09	All	0
Favia	81-160'	MA09	All	0
Favia	161-320'	MA09	All	0
Favia	>320'	MA09	All	0
Favites	All	MA09	All	0.3
Favites	1-2'	MA09	All	0
Favites	3-5'	MA09	All	0
Favites	6-10'	MA09	All	0
Favites	11-20'	MA09	All	0.1
Favites	21-40'	MA09	All	0.1
Favites	41-80'	MA09	All	0
Favites	81-160'	MA09	All	0
Favites	161-320'	MA09	All	0
Favites	>320'	MA09	All	0
Fungia	All	MA09	All	0
Fungia	1-2'	MA09	All	0
Fungia	3-5'	MA09	All	0
Fungia	6-10'	MA09	All	0
Fungia	11-20'	MA09	All	0
Fungia	21-40'	MA09	All	0
Fungia	41-80'	MA09	All	0
Fungia	81-160'	MA09	All	0
Fungia	161-320'	MA09	All	0
Fungia	>320'	MA09	All	0
Galaxea	All	MA09	All	0.5
Galaxea	1-2'	MA09	All	0
Galaxea	3-5'	MA09	All	0
Galaxea	6-10'	MA09	All	0
Galaxea	11-20'	MA09	All	0.5
Galaxea	21-40'	MA09	All	0
Galaxea	41-80'	MA09	All	0
Galaxea	81-160'	MA09	All	0
Galaxea	161-320'	MA09	All	0
Galaxea	>320'	MA09	All	0
Goniastrea	All	MA09	All	0.4
Goniastrea	1-2'	MA09	All	0
Goniastrea	3-5'	MA09	All	0
Goniastrea	6-10'	MA09	All	0
Goniastrea	11-20'	MA09	All	0.2
Goniastrea	21-40'	MA09	All	0.1
Goniastrea	41-80'	MA09	All	0
Goniastrea	81-160'	MA09	All	0
Goniastrea	161-320'	MA09	All	0
Goniastrea	>320'	MA09	All	0
Hydnophora	All	MA09	All	0.2
Hydnophora	1-2'	MA09	All	0
Hydnophora	3-5'	MA09	All	0
Hydnophora	6-10'	MA09	All	0
Hydnophora	11-20'	MA09	All	0.1
Hydnophora	21-40'	MA09	All	0.1
Hydnophora	41-80'	MA09	All	0
Hydnophora	81-160'	MA09	All	0
Hydnophora	161-320'	MA09	All	0
Hydnophora	>320'	MA09	All	0
Leptastrea	All	MA09	All	0.2
Leptastrea	1-2'	MA09	All	0
Leptastrea	3-5'	MA09	All	0
Leptastrea	6-10'	MA09	All	0
Leptastrea	11-20'	MA09	All	0
Leptastrea	21-40'	MA09	All	0.1
Leptastrea	41-80'	MA09	All	0
Leptastrea	81-160'	MA09	All	0
Leptastrea	161-320'	MA09	All	0
Leptastrea	>320'	MA09	All	0
Lobophyllia	All	MA09	All	0.3
Lobophyllia	1-2'	MA09	All	0
Lobophyllia	3-5'	MA09	All	0
Lobophyllia	6-10'	MA09	All	0.1
Lobophyllia	11-20'	MA09	All	0.1
Lobophyllia	21-40'	MA09	All	0
Lobophyllia	41-80'	MA09	All	0
Lobophyllia	81-160'	MA09	All	0
Lobophyllia	161-320'	MA09	All	0
Lobophyllia	>320'	MA09	All	0
Montipora	All	MA09	All	1.4
Montipora	1-2'	MA09	All	0
Montipora	3-5'	MA09	All	0
Montipora	6-10'	MA09	All	0.3
Montipora	11-20'	MA09	All	0.5
Montipora	21-40'	MA09	All	0.6
Montipora	41-80'	MA09	All	0
Montipora	81-160'	MA09	All	0
Montipora	161-320'	MA09	All	0
Montipora	>320'	MA09	All	0
Oxypora	All	MA09	All	0
Oxypora	1-2'	MA09	All	0
Oxypora	3-5'	MA09	All	0
Oxypora	6-10'	MA09	All	0
Oxypora	11-20'	MA09	All	0
Oxypora	21-40'	MA09	All	0
Oxypora	41-80'	MA09	All	0
Oxypora	81-160'	MA09	All	0
Oxypora	161-320'	MA09	All	0
Oxypora	>320'	MA09	All	0
Pavona	All	MA09	All	0.1
Pavona	1-2'	MA09	All	0
Pavona	3-5'	MA09	All	0
Pavona	6-10'	MA09	All	0
Pavona	11-20'	MA09	All	0.1
Pavona	21-40'	MA09	All	0
Pavona	41-80'	MA09	All	0
Pavona	81-160'	MA09	All	0
Pavona	161-320'	MA09	All	0
Pavona	>320'	MA09	All	0
Platygyra	All	MA09	All	0.2
Platygyra	1-2'	MA09	All	0
Platygyra	3-5'	MA09	All	0
Platygyra	6-10'	MA09	All	0
Platygyra	11-20'	MA09	All	0.2
Platygyra	21-40'	MA09	All	0
Platygyra	41-80'	MA09	All	0
[truncated: 44,923 more rows]
